# Supplementary material for: The rheumatoid arthritis citrullinome is enriched in antigenic complement proteins
Source: Arthritis Res Ther. 2026 Jan 28;28:56. doi: 10.1186/s13075-026-03750-9 (PMC12924597; doi:10.1186/s13075-026-03750-9)
Supplement: Supplementary file 2 — Supplementary Material 2. [file 13075_2026_3750_MOESM2_ESM.xlsx]

## Sheet: table_S1
	ID	Description	GeneRatio	BgRatio	RichFactor	FoldEnrichment	zScore	pvalue	p.adjust	qvalue	geneID	Count
GO:0006956	GO:0006956	complement activation	14/49	67/18986	0.208955	80.9638	33.3526	6.68024e-24	8.01629e-21	6.25833e-21	C1R/C4B/C4BPA/C5/C8A/C8B/C8G/C9/CFB/CFI/CFP/IGHA1/IGHM/SERPING1	14
GO:0002455	GO:0002455	humoral immune response mediated by circulating immunoglobulin	13/49	56/18986	0.232143	89.9483	33.9081	6.9056e-23	4.14336e-20	3.23473e-20	C1R/C4B/C4BPA/C5/C8A/C8B/C8G/C9/CFI/HPX/IGHA1/IGHM/SERPING1	13
GO:0006958	GO:0006958	complement activation, classical pathway	12/49	42/18986	0.285714	110.706	36.2047	2.11773e-22	8.47093e-20	6.61327e-20	C1R/C4B/C4BPA/C5/C8A/C8B/C8G/C9/CFI/IGHA1/IGHM/SERPING1	12
GO:0006959	GO:0006959	humoral immune response	17/49	310/18986	0.0548387	21.2483	18.2842	1.09022e-18	3.27065e-16	2.5534e-16	C1R/C4B/C4BPA/C5/C8A/C8B/C8G/C9/CFB/CFI/CFP/FGA/HPX/IGHA1/IGHM/PF4/SERPING1	17
GO:0016064	GO:0016064	immunoglobulin mediated immune response	14/49	209/18986	0.0669856	25.9549	18.4528	1.19038e-16	2.85692e-14	2.2304e-14	C1R/C4B/C4BPA/C5/C8A/C8B/C8G/C9/CFI/HPX/IGHA1/IGHM/SERPING1/TFRC	14
GO:0019724	GO:0019724	B cell mediated immunity	14/49	212/18986	0.0660377	25.5876	18.3127	1.45503e-16	2.91007e-14	2.2719e-14	C1R/C4B/C4BPA/C5/C8A/C8B/C8G/C9/CFI/HPX/IGHA1/IGHM/SERPING1/TFRC	14
GO:0006957	GO:0006957	complement activation, alternative pathway	7/49	18/18986	0.388889	150.683	32.318	1.51833e-14	2.60286e-12	2.03206e-12	C5/C8A/C8B/C8G/C9/CFB/CFP	7
GO:0007596	GO:0007596	blood coagulation	13/49	234/18986	0.0555556	21.5261	16.0708	1.92233e-14	2.8835e-12	2.25115e-12	ACTB/APOE/CPB2/F10/F11/F13B/F5/FGA/HGFAC/PF4/PROS1/SERPINA1/SERPING1	13
GO:0007599	GO:0007599	hemostasis	13/49	241/18986	0.0539419	20.9008	15.8156	2.81315e-14	3.37578e-12	2.63547e-12	ACTB/APOE/CPB2/F10/F11/F13B/F5/FGA/HGFAC/PF4/PROS1/SERPINA1/SERPING1	13
GO:0050817	GO:0050817	coagulation	13/49	241/18986	0.0539419	20.9008	15.8156	2.81315e-14	3.37578e-12	2.63547e-12	ACTB/APOE/CPB2/F10/F11/F13B/F5/FGA/HGFAC/PF4/PROS1/SERPINA1/SERPING1	13
GO:0042060	GO:0042060	wound healing	15/49	444/18986	0.0337838	13.0902	13.1128	2.0608e-13	2.24815e-11	1.75513e-11	ACTB/APCS/APOE/CPB2/F10/F11/F13B/F5/FGA/HGFAC/LRG1/PF4/PROS1/SERPINA1/SERPING1	15
GO:0002449	GO:0002449	lymphocyte mediated immunity	14/49	386/18986	0.0362694	14.0533	13.1797	5.77458e-13	5.77458e-11	4.50822e-11	C1R/C4B/C4BPA/C5/C8A/C8B/C8G/C9/CFI/HPX/IGHA1/IGHM/SERPING1/TFRC	14
GO:0002460	GO:0002460	adaptive immune response based on somatic recombination of immune receptors built from immunoglobulin superfamily domains	14/49	400/18986	0.035	13.5614	12.9159	9.35752e-13	8.63772e-11	6.74348e-11	C1R/C4B/C4BPA/C5/C8A/C8B/C8G/C9/CFI/HPX/IGHA1/IGHM/SERPING1/TFRC	14
GO:0050878	GO:0050878	regulation of body fluid levels	13/49	381/18986	0.0341207	13.2207	12.2572	9.54219e-12	8.17902e-10	6.38537e-10	ACTB/APOE/CPB2/F10/F11/F13B/F5/FGA/HGFAC/PF4/PROS1/SERPINA1/SERPING1	13
GO:0002443	GO:0002443	leukocyte mediated immunity	14/49	485/18986	0.028866	11.1847	11.5576	1.24631e-11	9.97046e-10	7.78396e-10	C1R/C4B/C4BPA/C5/C8A/C8B/C8G/C9/CFI/HPX/IGHA1/IGHM/SERPING1/TFRC	14
GO:0061045	GO:0061045	negative regulation of wound healing	8/49	78/18986	0.102564	39.7405	17.4396	2.2103e-11	1.65772e-09	1.29419e-09	APCS/APOE/CPB2/F11/FGA/PF4/PROS1/SERPING1	8
GO:0030195	GO:0030195	negative regulation of blood coagulation	7/49	50/18986	0.14	54.2457	19.1767	4.47881e-11	3.16151e-09	2.4682e-09	APOE/CPB2/F11/FGA/PF4/PROS1/SERPING1	7
GO:1900047	GO:1900047	negative regulation of hemostasis	7/49	51/18986	0.137255	53.1821	18.9811	5.18129e-11	3.45419e-09	2.69669e-09	APOE/CPB2/F11/FGA/PF4/PROS1/SERPING1	7
GO:0050819	GO:0050819	negative regulation of coagulation	7/49	54/18986	0.12963	50.2275	18.427	7.8798e-11	4.97672e-09	3.88533e-09	APOE/CPB2/F11/FGA/PF4/PROS1/SERPING1	7
GO:1903035	GO:1903035	negative regulation of response to wounding	8/49	101/18986	0.0792079	30.6906	15.2184	1.82258e-10	1.09355e-08	8.53734e-09	APCS/APOE/CPB2/F11/FGA/PF4/PROS1/SERPING1	8
GO:0030193	GO:0030193	regulation of blood coagulation	7/49	69/18986	0.101449	39.3085	16.2159	4.66271e-10	2.66441e-08	2.08011e-08	APOE/CPB2/F11/FGA/PF4/PROS1/SERPING1	7
GO:0008228	GO:0008228	opsonization	5/49	17/18986	0.294118	113.962	23.7018	5.611e-10	2.98705e-08	2.332e-08	C4B/C4BPA/CFP/CRP/LBP	5
GO:1900046	GO:1900046	regulation of hemostasis	7/49	71/18986	0.0985915	38.2012	15.9746	5.72518e-10	2.98705e-08	2.332e-08	APOE/CPB2/F11/FGA/PF4/PROS1/SERPING1	7
GO:0050818	GO:0050818	regulation of coagulation	7/49	76/18986	0.0921053	35.688	15.413	9.32069e-10	4.66034e-08	3.63834e-08	APOE/CPB2/F11/FGA/PF4/PROS1/SERPING1	7
GO:0006953	GO:0006953	acute-phase response	6/49	48/18986	0.125	48.4337	16.7374	2.43298e-09	1.15278e-07	8.99981e-08	APCS/CRP/HP/LBP/SERPINA1/TFRC	6
GO:0061041	GO:0061041	regulation of wound healing	8/49	140/18986	0.0571429	22.1411	12.7711	2.4977e-09	1.15278e-07	8.99981e-08	APCS/APOE/CPB2/F11/FGA/PF4/PROS1/SERPING1	8
GO:0042730	GO:0042730	fibrinolysis	5/49	27/18986	0.185185	71.7536	18.7142	7.18008e-09	3.19115e-07	2.49133e-07	CPB2/F11/FGA/PROS1/SERPING1	5
GO:0006910	GO:0006910	phagocytosis, recognition	5/49	29/18986	0.172414	66.8051	18.0394	1.05212e-08	4.5091e-07	3.52026e-07	C4B/C4BPA/CFP/CRP/LBP	5
GO:1903034	GO:1903034	regulation of response to wounding	8/49	181/18986	0.0441989	17.1257	11.0884	1.88765e-08	7.81096e-07	6.09803e-07	APCS/APOE/CPB2/F11/FGA/PF4/PROS1/SERPING1	8
GO:0031640	GO:0031640	killing of cells of another organism	7/49	124/18986	0.0564516	21.8733	11.8619	2.92381e-08	1.1318e-06	8.83597e-07	APOL1/C5/C8A/C8B/C8G/C9/PF4	7
GO:0141061	GO:0141061	disruption of cell in another organism	7/49	124/18986	0.0564516	21.8733	11.8619	2.92381e-08	1.1318e-06	8.83597e-07	APOL1/C5/C8A/C8B/C8G/C9/PF4	7
GO:0141060	GO:0141060	disruption of anatomical structure in another organism	7/49	127/18986	0.0551181	21.3566	11.7083	3.45059e-08	1.29397e-06	1.01021e-06	APOL1/C5/C8A/C8B/C8G/C9/PF4	7
GO:0002526	GO:0002526	acute inflammatory response	6/49	110/18986	0.0545455	21.1347	10.7729	3.76421e-07	1.35469e-05	1.05761e-05	APCS/CRP/HP/LBP/SERPINA1/TFRC	6
GO:0031638	GO:0031638	zymogen activation	5/49	58/18986	0.0862069	33.4025	12.5715	3.83829e-07	1.35469e-05	1.05761e-05	C1R/CPB2/F11/FGA/HGFAC	5
GO:0032102	GO:0032102	negative regulation of response to external stimulus	9/49	437/18986	0.020595	7.97992	7.50894	1.51668e-06	5.20003e-05	4.05968e-05	APCS/APOE/C5/CPB2/F11/FGA/PF4/PROS1/SERPING1	9
GO:0016485	GO:0016485	protein processing	7/49	246/18986	0.0284553	11.0256	8.0508	3.0412e-06	0.000101373	7.91423e-05	BCHE/C1R/CPB2/CPN1/F11/FGA/HGFAC	7
GO:0001906	GO:0001906	cell killing	7/49	264/18986	0.0265152	10.2738	7.71848	4.84276e-06	0.000157062	0.000122619	APOL1/C5/C8A/C8B/C8G/C9/PF4	7
GO:0042742	GO:0042742	defense response to bacterium	7/49	342/18986	0.0204678	7.93066	6.57909	2.59488e-05	0.000819435	0.000639734	CFP/CRP/FGA/HP/IGHA1/IGHM/LBP	7
GO:0006909	GO:0006909	phagocytosis	6/49	239/18986	0.0251046	9.72726	6.90652	3.3228e-05	0.0010224	0.00079819	C4B/C4BPA/CD14/CFP/CRP/LBP	6
GO:0031639	GO:0031639	plasminogen activation	3/49	27/18986	0.111111	43.0522	11.1227	4.52362e-05	0.00135709	0.00105948	CPB2/F11/FGA	3
GO:0008037	GO:0008037	cell recognition	5/49	156/18986	0.0320513	12.4189	7.28465	5.00271e-05	0.00146421	0.00114311	C4B/C4BPA/CFP/CRP/LBP	5
GO:0002697	GO:0002697	regulation of immune effector process	7/49	410/18986	0.0170732	6.61533	5.84708	8.17289e-05	0.00233511	0.00182303	C4BPA/CFP/HPX/LBP/RBP4/SERPING1/TFRC	7
GO:0002920	GO:0002920	regulation of humoral immune response	3/49	48/18986	0.0625	24.2168	8.19227	0.000257491	0.00718578	0.00560995	C4BPA/HPX/SERPING1	3
GO:0051702	GO:0051702	biological process involved in interaction with symbiont	4/49	129/18986	0.0310078	12.0146	6.38518	0.000340128	0.00902791	0.0070481	APCS/APOE/APOL1/PF4	4
GO:0070391	GO:0070391	response to lipoteichoic acid	2/49	11/18986	0.181818	70.449	11.7198	0.000353593	0.00902791	0.0070481	CD14/LBP	2
GO:0071223	GO:0071223	cellular response to lipoteichoic acid	2/49	11/18986	0.181818	70.449	11.7198	0.000353593	0.00902791	0.0070481	CD14/LBP	2
GO:1903027	GO:1903027	regulation of opsonization	2/49	11/18986	0.181818	70.449	11.7198	0.000353593	0.00902791	0.0070481	C4BPA/CFP	2
GO:0002639	GO:0002639	positive regulation of immunoglobulin production	3/49	55/18986	0.0545455	21.1347	7.60654	0.000385645	0.00964114	0.00752685	HPX/RBP4/TFRC	3
GO:0034370	GO:0034370	triglyceride-rich lipoprotein particle remodeling	2/49	12/18986	0.166667	64.5782	11.2064	0.000423612	0.0101667	0.00793716	APOE/LCAT	2
GO:0034372	GO:0034372	very-low-density lipoprotein particle remodeling	2/49	12/18986	0.166667	64.5782	11.2064	0.000423612	0.0101667	0.00793716	APOE/LCAT	2
GO:0030168	GO:0030168	platelet activation	4/49	141/18986	0.0283688	10.992	6.05778	0.000476503	0.0111068	0.00867113	ACTB/APOE/FGA/PF4	4
GO:0032490	GO:0032490	detection of molecule of bacterial origin	2/49	13/18986	0.153846	59.6107	10.753	0.000499808	0.0111068	0.00867113	C4B/LBP	2
GO:0034145	GO:0034145	positive regulation of toll-like receptor 4 signaling pathway	2/49	13/18986	0.153846	59.6107	10.753	0.000499808	0.0111068	0.00867113	CD14/LBP	2
GO:0034380	GO:0034380	high-density lipoprotein particle assembly	2/49	13/18986	0.153846	59.6107	10.753	0.000499808	0.0111068	0.00867113	APOE/LCAT	2
GO:0002712	GO:0002712	regulation of B cell mediated immunity	3/49	63/18986	0.047619	18.4509	7.05735	0.000575342	0.0122558	0.00956809	C4BPA/HPX/TFRC	3
GO:0002889	GO:0002889	regulation of immunoglobulin mediated immune response	3/49	63/18986	0.047619	18.4509	7.05735	0.000575342	0.0122558	0.00956809	C4BPA/HPX/TFRC	3
GO:0045916	GO:0045916	negative regulation of complement activation	2/49	14/18986	0.142857	55.3528	10.3485	0.000582148	0.0122558	0.00956809	C4BPA/SERPING1	2
GO:0002699	GO:0002699	positive regulation of immune effector process	5/49	272/18986	0.0183824	7.1226	5.1735	0.000662742	0.0137119	0.0107049	CFP/HPX/LBP/RBP4/TFRC	5
GO:0045807	GO:0045807	positive regulation of endocytosis	4/49	159/18986	0.0251572	9.74766	5.6344	0.000748423	0.0152222	0.011884	APOE/C4B/CD14/CFP	4
GO:0072378	GO:0072378	blood coagulation, fibrin clot formation	2/49	16/18986	0.125	48.4337	9.65519	0.000765142	0.0153028	0.0119469	F13B/FGA	2
GO:0034375	GO:0034375	high-density lipoprotein particle remodeling	2/49	17/18986	0.117647	45.5846	9.35481	0.000865733	0.0170308	0.013296	APOE/LCAT	2
GO:0002921	GO:0002921	negative regulation of humoral immune response	2/49	18/18986	0.111111	43.0522	9.07949	0.000972346	0.0182315	0.0142334	C4BPA/SERPING1	2
GO:0002923	GO:0002923	regulation of humoral immune response mediated by circulating immunoglobulin	2/49	18/18986	0.111111	43.0522	9.07949	0.000972346	0.0182315	0.0142334	C4BPA/HPX	2
GO:0051917	GO:0051917	regulation of fibrinolysis	2/49	18/18986	0.111111	43.0522	9.07949	0.000972346	0.0182315	0.0142334	CPB2/F11	2
GO:0002637	GO:0002637	regulation of immunoglobulin production	3/49	77/18986	0.038961	15.0962	6.30465	0.00103331	0.0190765	0.014893	HPX/RBP4/TFRC	3
GO:0060263	GO:0060263	regulation of respiratory burst	2/49	19/18986	0.105263	40.7863	8.82588	0.00108495	0.0197264	0.0154004	IGHA1/LBP	2
GO:0019731	GO:0019731	antibacterial humoral response	3/49	79/18986	0.0379747	14.714	6.2132	0.00111303	0.0199348	0.0155632	FGA/IGHA1/IGHM	3
GO:0030100	GO:0030100	regulation of endocytosis	5/49	307/18986	0.0162866	6.31058	4.7718	0.00113963	0.0201111	0.0157007	ACTB/APOE/C4B/CD14/CFP	5
GO:0043691	GO:0043691	reverse cholesterol transport	2/49	20/18986	0.1	38.7469	8.59126	0.00120352	0.0206317	0.0161072	APOE/LCAT	2
GO:0072376	GO:0072376	protein activation cascade	2/49	20/18986	0.1	38.7469	8.59126	0.00120352	0.0206317	0.0161072	F13B/FGA	2
GO:0019730	GO:0019730	antimicrobial humoral response	4/49	185/18986	0.0216216	8.37772	5.12938	0.00131307	0.0221927	0.0173258	FGA/IGHA1/IGHM/PF4	4
GO:0044403	GO:0044403	biological process involved in symbiotic interaction	5/49	322/18986	0.015528	6.01661	4.61831	0.0014076	0.0234599	0.0183152	APCS/APOE/APOL1/PF4/TFRC	5
GO:0043086	GO:0043086	negative regulation of catalytic activity	6/49	486/18986	0.0123457	4.78357	4.29816	0.00150081	0.0246709	0.0192606	APCS/APOE/HP/PZP/SERPINA1/SERPING1	6
GO:0030449	GO:0030449	regulation of complement activation	2/49	23/18986	0.0869565	33.693	7.98018	0.00159468	0.0258597	0.0201887	C4BPA/SERPING1	2
GO:0098581	GO:0098581	detection of external biotic stimulus	2/49	26/18986	0.0769231	29.8053	7.47633	0.00203841	0.0326146	0.0254623	C4B/LBP	2
GO:0098869	GO:0098869	cellular oxidant detoxification	3/49	99/18986	0.030303	11.7415	5.45065	0.00212931	0.0336206	0.0262477	APOE/GPX3/HP	3
GO:0034377	GO:0034377	plasma lipoprotein particle assembly	2/49	27/18986	0.0740741	28.7014	7.32697	0.00219787	0.0342525	0.026741	APOE/LCAT	2
GO:0034109	GO:0034109	homotypic cell-cell adhesion	3/49	101/18986	0.029703	11.509	5.38655	0.00225421	0.0346801	0.0270748	ACTB/FGA/JUP	3
GO:0042157	GO:0042157	lipoprotein metabolic process	3/49	102/18986	0.0294118	11.3962	5.35518	0.00231833	0.0352152	0.0274925	APOE/APOL1/LCAT	3
GO:0032637	GO:0032637	interleukin-8 production	3/49	105/18986	0.0285714	11.0706	5.2636	0.00251746	0.0372958	0.0291169	CD14/CRP/LBP	3
GO:0032677	GO:0032677	regulation of interleukin-8 production	3/49	105/18986	0.0285714	11.0706	5.2636	0.00251746	0.0372958	0.0291169	CD14/CRP/LBP	3
GO:0002377	GO:0002377	immunoglobulin production	3/49	107/18986	0.0280374	10.8636	5.20459	0.00265592	0.0388672	0.0303437	HPX/RBP4/TFRC	3
GO:0065005	GO:0065005	protein-lipid complex assembly	2/49	30/18986	0.0666667	25.8313	6.92364	0.00271045	0.0389555	0.0304126	APOE/LCAT	2
GO:0032760	GO:0032760	positive regulation of tumor necrosis factor production	3/49	108/18986	0.0277778	10.763	5.17567	0.00272689	0.0389555	0.0304126	CD14/LBP/PF4	3
GO:0042744	GO:0042744	hydrogen peroxide catabolic process	2/49	31/18986	0.0645161	24.998	6.80209	0.00289261	0.0408369	0.0318814	GPX3/HP	2
GO:1903557	GO:1903557	positive regulation of tumor necrosis factor superfamily cytokine production	3/49	112/18986	0.0267857	10.3786	5.06366	0.00302242	0.0421734	0.0329248	CD14/LBP/PF4	3
GO:1903318	GO:1903318	negative regulation of protein maturation	2/49	32/18986	0.0625	24.2168	6.68614	0.00308039	0.0424881	0.0331705	CPB2/FGA	2
GO:0010743	GO:0010743	regulation of macrophage derived foam cell differentiation	2/49	33/18986	0.0606061	23.483	6.57537	0.00327374	0.0436498	0.0340775	CRP/PF4	2
GO:0034368	GO:0034368	protein-lipid complex remodeling	2/49	33/18986	0.0606061	23.483	6.57537	0.00327374	0.0436498	0.0340775	APOE/LCAT	2
GO:0034369	GO:0034369	plasma lipoprotein particle remodeling	2/49	33/18986	0.0606061	23.483	6.57537	0.00327374	0.0436498	0.0340775	APOE/LCAT	2
GO:0051873	GO:0051873	killing by host of symbiont cells	2/49	34/18986	0.0588235	22.7923	6.46939	0.00347263	0.045793	0.0357507	APOL1/PF4	2
GO:0034367	GO:0034367	protein-containing complex remodeling	2/49	35/18986	0.0571429	22.1411	6.36786	0.00367705	0.0479615	0.0374437	APOE/LCAT	2
