# Supplementary material for: The rheumatoid arthritis citrullinome is enriched in antigenic complement proteins
Source: Arthritis Res Ther. 2026 Jan 28;28:56. doi: 10.1186/s13075-026-03750-9 (PMC12924597; doi:10.1186/s13075-026-03750-9)
Supplement: Supplementary file 3 — Supplementary Material 3. [file 13075_2026_3750_MOESM3_ESM.xlsx]

## Sheet: Sheet1
Protein	position	probe/peptide	native	citrulline (B)	homocitrulline (J)	IgG Binding (RA/Control)
P02748	52	SQCDPCLBQMFB	FALSE	TRUE	FALSE	11.16
P02748	53	QCDPCLBQMFBS	FALSE	TRUE	FALSE	18.18
P02748	54	CDPCLBQMFBSB	FALSE	TRUE	FALSE	37.34
P02748	55	DPCLBQMFBSBS	FALSE	TRUE	FALSE	43.02
P02748	56	PCLBQMFBSBSI	FALSE	TRUE	FALSE	30.09
P02748	57	CLBQMFBSBSIE	FALSE	TRUE	FALSE	52.59
P02748	58	LBQMFBSBSIEV	FALSE	TRUE	FALSE	55.89
P02748	59	BQMFBSBSIEVF	FALSE	TRUE	FALSE	18.11
P02748	60	QMFBSBSIEVFG	FALSE	TRUE	FALSE	13.28
P02748	61	MFBSBSIEVFGQ	FALSE	TRUE	FALSE	17.16
P02748	75	GKBCTDAVGDBB	FALSE	TRUE	FALSE	10.31
P02748	76	KBCTDAVGDBBQ	FALSE	TRUE	FALSE	22.14
P02748	77	BCTDAVGDBBQC	FALSE	TRUE	FALSE	12.28
P02748	81	AVGDBBQCVPTE	FALSE	TRUE	FALSE	11.32
P02748	105	FQCSTGBCIKMB	FALSE	TRUE	FALSE	18.92
P02748	106	QCSTGBCIKMBL	FALSE	TRUE	FALSE	16.54
P02748	107	CSTGBCIKMBLB	FALSE	TRUE	FALSE	17.78
P02748	108	STGBCIKMBLBC	FALSE	TRUE	FALSE	13.86
P02748	109	TGBCIKMBLBCN	FALSE	TRUE	FALSE	16.78
P02748	110	GBCIKMBLBCNG	FALSE	TRUE	FALSE	10.14
P02748	111	BCIKMBLBCNGD	FALSE	TRUE	FALSE	17.63
P02748	112	CIKMBLBCNGDN	FALSE	TRUE	FALSE	16.04
P02748	113	IKMBLBCNGDND	FALSE	TRUE	FALSE	10.94
P02748	150	SELABTAGYGIN	FALSE	TRUE	FALSE	12.12
P02748	151	ELABTAGYGINI	FALSE	TRUE	FALSE	10.28
P02748	183	BDBDGNTLTYYB	FALSE	TRUE	FALSE	14.76
P02748	184	DBDGNTLTYYBB	FALSE	TRUE	FALSE	20.99
P02748	185	BDGNTLTYYBBP	FALSE	TRUE	FALSE	17.86
P02748	208	GEKNFBTEHYEE	FALSE	TRUE	FALSE	12.68
P02748	209	EKNFBTEHYEEQ	FALSE	TRUE	FALSE	11.28
P02748	299	GEIHLGBFVMBN	FALSE	TRUE	FALSE	15.69
P02748	300	EIHLGBFVMBNB	FALSE	TRUE	FALSE	11.91
P02748	301	IHLGBFVMBNBD	FALSE	TRUE	FALSE	10.45
P02748	302	HLGBFVMBNBDV	FALSE	TRUE	FALSE	31.25
P02748	303	LGBFVMBNBDVV	FALSE	TRUE	FALSE	35.15
P02748	304	GBFVMBNBDVVL	FALSE	TRUE	FALSE	24
P02748	305	BFVMBNBDVVLT	FALSE	TRUE	FALSE	30.09
P02748	306	FVMBNBDVVLTT	FALSE	TRUE	FALSE	21.02
P02748	307	VMBNBDVVLTTT	FALSE	TRUE	FALSE	10.16
P02748	403	DDCVKBGEGBAV	FALSE	TRUE	FALSE	13.09
P02748	404	DCVKBGEGBAVN	FALSE	TRUE	FALSE	16.55
P02748	405	CVKBGEGBAVNI	FALSE	TRUE	FALSE	22.14
P02748	406	VKBGEGBAVNIT	FALSE	TRUE	FALSE	30.85
P02748	407	KBGEGBAVNITS	FALSE	TRUE	FALSE	34.99
P02748	408	BGEGBAVNITSE	FALSE	TRUE	FALSE	30.97
P02748	423	DDVVSLIBGGTB	FALSE	TRUE	FALSE	19.2
P02748	424	DVVSLIBGGTBK	FALSE	TRUE	FALSE	31.48
P02748	425	VVSLIBGGTBKY	FALSE	TRUE	FALSE	16.81
P02748	426	VSLIBGGTBKYA	FALSE	TRUE	FALSE	18.41
P02748	427	SLIBGGTBKYAF	FALSE	TRUE	FALSE	13.4
P02748	428	LIBGGTBKYAFE	FALSE	TRUE	FALSE	36.75
P02748	429	IBGGTBKYAFEL	FALSE	TRUE	FALSE	34.52
P02748	438	FELKEKLLBGTV	FALSE	TRUE	FALSE	12.35
P02748	439	ELKEKLLBGTVI	FALSE	TRUE	FALSE	13.01
P02748	440	LKEKLLBGTVID	FALSE	TRUE	FALSE	18.09
P02748	441	KEKLLBGTVIDV	FALSE	TRUE	FALSE	18.52
P02748	442	EKLLBGTVIDVT	FALSE	TRUE	FALSE	12.2
